# Supplementary material for: Using a length-weight relationship based on wild lumpfish (Cyclopterus lumpus L.) for estimation of body condition of lumpfish in salmon cages
Source: PLoS One. 2024 Nov 12;19(11):e0310924. doi: 10.1371/journal.pone.0310924 (PMC11556749; doi:10.1371/journal.pone.0310924)
Supplement: S1 File — (CSV) [file pone.0310924.s001.csv]

Year	Month	Length_cm	Weight_g
1995	6	24.2	670.0
1995	6	22.0	450.0
1996	5	18.4	315.0
1996	5	23.5	470.0
1996	5	24.3	615.0
1996	5	19.6	325.0
1996	5	22.9	450.0
1996	5	21.2	420.0
1996	5	19.4	350.0
1996	5	24.0	645.0
1996	5	17.7	255.0
1996	5	20.6	375.0
1996	5	24.2	695.0
1996	5	17.1	190.0
1997	5	20.4	415.0
1997	5	23.8	615.0
1997	5	23.5	705.0
1997	5	20.5	390.0
1997	5	22.4	495.0
1997	5	24.1	595.0
1997	5	23.2	545.0
1997	5	16.0	215.0
1997	5	21.3	450.0
1997	5	23.8	705.0
1997	5	23.4	430.0
1997	5	21.0	420.0
1997	5	23.2	445.0
1997	5	20.7	330.0
1997	5	23.1	550.0
1997	5	19.5	450.0
1997	5	22.3	520.0
1997	5	22.7	375.0
1997	5	22.7	515.0
1997	5	18.2	245.0
1997	5	24.9	755.0
1997	5	22.1	510.0
1997	5	21.4	530.0
1997	5	22.4	500.0
1997	5	22.9	470.0
1997	5	16.6	160.0
1997	5	23.2	485.0
1997	5	21.9	420.0
1997	5	24.3	580.0
1997	5	22.4	545.0
1997	5	22.9	490.0
1997	5	24.5	625.0
1997	5	23.5	570.0
1997	5	23.6	580.0
1997	5	20.2	375.0
1997	5	18.3	265.0
1998	5	20.5	480.0
1998	5	20.6	475.0
1998	5	21.7	595.0
1998	5	19.9	470.0
1998	5	22.5	475.0
1998	5	23.5	545.0
1998	5	24.8	540.0
1998	5	23.2	455.0
1998	5	24.3	650.0
1998	5	24.7	560.0
1998	5	21.7	435.0
1998	5	23.7	555.0
1998	5	23.8	510.0
1998	5	21.9	450.0
1998	5	20.1	355.0
1998	5	24.0	475.0
1998	5	24.9	565.0
1998	5	23.8	540.0
1998	5	24.1	620.0
1998	5	23.9	495.0
1998	5	24.9	585.0
1998	5	24.7	565.0
1998	5	22.4	385.0
1998	5	24.8	635.0
1998	5	19.5	430.0
1998	5	24.5	525.0
1998	5	24.7	620.0
1998	5	24.7	555.0
1998	5	22.6	420.0
1998	5	23.3	420.0
1998	5	18.5	265.0
1998	5	22.8	490.0
1998	5	19.7	385.0
1998	5	24.0	465.0
1998	5	23.6	515.0
1998	5	23.6	505.0
1998	5	24.1	510.0
1998	5	22.6	495.0
1998	5	22.4	500.0
1998	5	20.8	330.0
1998	5	16.2	215.0
1998	5	19.3	245.0
1998	5	21.6	370.0
1998	5	21.3	335.0
1998	5	16.1	245.0
1999	5	24.5	630.0
1999	5	18.9	340.0
1999	5	22.8	620.0
1999	5	20.4	385.0
1999	5	22.6	510.0
1999	5	20.2	315.0
1999	5	20.3	340.0
1999	5	20.7	390.0
1999	5	21.7	425.0
1999	5	23.3	550.0
1999	5	19.8	395.0
2000	5	22.1	370.0
2000	5	23.4	520.0
2000	5	23.1	615.0
2000	5	24.7	700.0
2000	5	23.8	585.0
2000	5	7.1	18.0
2000	5	19.9	375.0
2000	5	20.6	375.0
2000	5	24.3	700.0
2000	5	23.9	535.0
2000	5	16.1	135.0
2001	5	21.0	405.0
2001	5	18.3	270.0
2001	5	17.1	255.0
2001	5	24.0	565.0
2001	5	23.8	775.0
2001	5	24.2	625.0
2001	5	9.1	35.0
2002	5	22.6	520.0
2003	5	21.6	538.0
2003	5	24.8	768.0
2003	5	20.9	412.0
2003	5	20.6	436.0
2003	5	23.6	534.0
2003	5	23.7	636.0
2003	5	21.8	576.0
2003	5	23.9	658.0
2003	5	21.3	380.0
2003	5	22.6	464.0
2003	5	21.1	414.0
2003	5	23.1	492.0
2003	5	19.4	304.0
2003	5	23.5	580.0
2003	5	19.9	372.0
2003	5	24.9	676.0
2003	5	24.5	574.0
2003	5	23.4	518.0
2003	5	22.0	502.0
2003	5	16.3	174.0
2003	5	22.1	676.0
2003	5	24.2	672.0
2003	5	19.2	290.0
2003	5	24.7	834.0
2004	5	24.3	616.0
2004	5	22.7	656.0
2004	5	24.3	804.0
2006	5	23.9	474.0
2006	5	22.6	660.0
2006	5	21.3	514.0
2006	5	22.3	552.0
2006	5	24.6	718.0
2006	5	17.2	246.0
2006	5	22.0	452.0
2006	5	12.3	78.0
2006	8	9.6	44.0
2007	5	22.0	558.0
2007	5	24.3	1018.0
2007	5	23.4	722.0
2007	5	24.9	866.0
2008	5	22.9	668.0
2008	5	24.0	698.0
2008	5	22.6	502.0
2008	5	21.8	452.0
2008	5	24.5	606.0
2008	5	24.2	510.0
2008	5	19.6	318.0
2008	5	24.0	532.0
2008	5	24.8	630.0
2008	5	19.5	348.0
2008	5	23.7	598.0
2008	5	22.2	546.0
2008	5	22.6	574.0
2008	5	22.4	474.0
2008	5	22.8	526.0
2008	5	23.1	488.0
2008	5	23.3	552.0
2008	5	20.0	392.0
2008	5	18.7	290.0
2008	5	22.2	488.0
2008	5	24.4	750.0
2008	5	24.0	480.0
2008	5	23.5	590.0
2008	5	21.4	446.0
2008	5	24.9	714.0
2008	5	22.6	502.0
2008	5	21.9	622.0
2008	5	24.3	678.0
2008	5	21.0	404.0
2008	5	20.3	328.0
2008	5	20.8	404.0
2008	5	23.7	642.0
2008	5	21.9	430.0
2008	5	20.3	442.0
2008	5	18.2	292.0
2008	5	21.8	446.0
2008	5	23.3	534.0
2008	5	20.5	358.0
2008	5	22.2	456.0
2008	5	24.0	568.0
2008	5	22.4	550.0
2008	5	21.5	422.0
2008	5	21.6	452.0
2008	5	24.9	740.0
2008	7	24.5	697.0
2008	7	19.8	428.0
2008	7	10.4	56.0
2008	7	10.6	48.0
2008	7	9.9	43.0
2008	7	7.9	19.0
2008	7	14.7	99.0
2008	7	14.8	133.0
2008	7	11.0	64.0
2008	7	14.2	98.0
2008	7	8.4	24.0
2008	7	7.8	22.0
2008	7	11.0	54.0
2008	7	10.1	45.0
2008	7	9.1	27.0
2008	7	9.2	30.0
2008	7	10.9	55.0
2008	7	10.7	46.0
2008	7	10.9	42.0
2008	7	12.5	71.0
2008	7	16.0	205.0
2008	7	11.3	61.0
2008	7	11.9	77.0
2008	7	10.6	48.0
2008	7	11.1	47.0
2008	7	10.8	49.0
2008	7	13.4	88.0
2008	7	13.2	89.0
2008	7	13.6	95.0
2008	7	12.6	73.0
2008	7	12.3	65.0
2008	7	10.2	51.0
2008	7	9.2	38.0
2008	7	12.5	89.0
2008	7	10.8	57.0
2008	7	11.3	63.0
2008	7	10.4	45.0
2008	7	10.0	47.0
2008	7	21.9	395.0
2008	7	11.3	50.0
2008	7	11.5	51.0
2008	7	11.5	60.0
2008	7	9.1	27.0
2008	7	9.3	32.0
2008	7	9.3	29.0
2008	7	5.9	11.0
2008	7	11.3	53.0
2008	7	10.7	43.0
2008	7	9.7	32.0
2008	7	13.2	70.0
2008	7	9.6	34.0
2008	7	10.9	48.0
2008	7	9.4	29.0
2008	7	8.3	16.0
2008	7	15.7	164.0
2008	7	13.9	82.0
2008	7	12.1	61.0
2008	7	10.7	50.0
2008	7	12.9	81.0
2008	7	10.6	55.0
2008	7	10.6	40.0
2008	7	10.9	45.0
2008	7	10.3	43.0
2008	7	11.3	48.0
2008	7	10.3	44.0
2008	7	12.3	56.0
2008	7	10.7	37.0
2008	7	11.0	44.0
2008	7	9.0	32.0
2008	7	12.6	67.0
2008	7	10.5	44.0
2008	7	11.6	62.0
2008	7	12.5	68.0
2008	7	12.0	67.0
2008	7	10.9	66.0
2008	7	13.5	92.0
2008	7	10.0	34.0
2008	7	10.1	27.0
2008	7	9.8	44.0
2008	7	9.8	39.0
2008	7	10.0	38.0
2008	7	8.1	23.0
2008	7	10.5	49.0
2009	5	20.9	330.0
2009	5	21.7	536.0
2009	7	8.8	30.0
2009	7	23.2	610.0
2009	7	15.7	135.0
2009	7	8.7	35.0
2009	7	9.7	35.0
2009	7	9.5	40.0
2009	7	8.8	35.0
2009	7	9.5	40.0
2009	7	7.4	25.0
2009	7	13.8	105.0
2009	7	10.2	50.0
2009	7	8.3	24.0
2009	7	10.9	40.0
2009	7	10.8	50.0
2009	7	8.3	25.0
2009	7	7.9	25.0
2009	7	7.6	15.0
2009	7	8.9	30.0
2009	7	8.6	28.0
2009	7	8.8	26.0
2009	7	10.1	38.0
2009	7	7.1	18.0
2009	7	6.9	16.0
2009	7	7.6	22.0
2010	5	22.6	485.0
2011	6	20.8	354.0
2011	6	20.4	358.0
2011	6	18.6	250.0
2011	6	14.0	100.0
2011	7	24.4	757.0
2012	4	23.5	530.0
2012	4	23.3	557.0
2012	4	24.8	685.0
2012	4	22.1	594.0
2012	5	22.4	388.0
2012	6	19.5	285.0
2012	6	5.0	5.0
2012	7	9.2	40.0
2012	7	9.9	45.0
2012	7	9.7	44.0
2012	7	23.7	705.0
2012	7	24.8	578.0
2012	7	22.8	698.0
2013	4	22.6	610.0
2013	5	20.5	382.0
2013	5	22.7	496.0
2013	5	17.7	245.0
2013	5	19.0	318.0
2013	5	19.2	372.0
2015	2	23.5	836.0
2015	5	24.2	661.0
2015	7	23.6	558.0
2015	7	8.0	26.0
2015	7	12.3	90.0
2015	7	11.1	51.0
2015	7	12.3	89.0
2015	7	12.3	56.0
2016	7	20.2	383.0
2016	7	13.1	138.0
2016	7	8.7	32.0
2016	7	12.6	83.0
2016	7	13.7	113.0
2016	7	12.1	71.0
2016	7	15.5	155.0
2016	7	11.6	70.0
2016	7	24.9	602.0
2016	7	17.6	261.0
2016	7	9.9	46.0
2016	7	13.1	107.0
2016	7	8.7	29.0
2016	7	6.9	14.0
2016	7	15.2	188.0
2016	7	13.5	111.0
2017	7	23.9	583.0
2017	7	22.6	553.0
2017	7	18.4	273.0
2018	5	24.6	716.0
2018	7	12.3	71.0
2018	7	24.2	689.0
2018	7	16.0	168.0
2018	7	23.0	690.0
2018	7	6.1	11.0
2019	6	15.0	164.0
2019	6	10.9	60.0
2019	7	20.7	459.0
2019	7	7.7	24.0
2019	7	20.7	461.0
2019	7	9.2	37.0
2019	7	23.0	668.0
2019	7	23.8	655.0
2019	7	9.2	28.0
2019	7	23.5	560.0
2019	7	21.0	408.0
2019	7	10.6	50.0
2019	7	8.8	37.0
2019	7	8.2	25.0
2019	7	8.7	33.0
2019	7	6.9	19.0
2019	7	9.8	47.0
2020	5	23.9	604.0
2020	5	21.4	539.0
2020	5	21.5	456.0
2020	7	9.2	31.0
2020	7	23.6	532.0
2020	7	20.4	375.0
2020	7	13.5	98.0
2020	7	24.8	699.0
2020	7	24.9	663.0
2020	7	23.4	575.0
2020	7	21.6	492.0
2020	7	21.6	515.0
2020	7	19.0	329.0
2020	7	24.5	631.0
2020	7	23.0	541.0
2020	7	24.6	783.0
2020	7	24.3	647.0
2020	7	20.5	457.0
2020	7	23.8	644.0
2020	7	21.3	461.0
2020	7	22.8	613.0
2020	7	23.3	563.0
2020	7	22.0	555.0
2020	7	21.9	573.0
2020	7	21.4	448.0
2020	7	20.9	635.0
2020	7	22.7	522.0
2020	7	13.5	102.0
2020	7	24.2	813.0
2020	7	23.7	775.0
2020	7	23.1	630.0
2021	7	10.0	38.0
2021	7	9.3	40.0
2021	7	9.8	42.0
2021	7	10.2	44.0
2021	7	7.8	22.0
2021	7	9.8	48.0
2021	7	8.6	28.0
2021	7	8.0	29.0
2021	7	23.5	570.0
2021	7	24.1	688.0
2021	7	12.0	58.0
2021	7	23.5	491.0
2021	7	11.9	63.0
2021	7	12.0	75.0
2021	7	23.0	523.0
2021	7	21.7	403.0
2021	7	8.7	23.0
2021	7	12.7	80.0
2021	7	15.9	143.0
2021	7	14.0	110.0
2021	7	12.5	74.0
2021	7	10.9	46.0
2021	7	9.2	32.0
2021	7	7.8	22.0
2021	7	8.4	20.0
2021	7	8.6	26.0
2022	5	20.2	404.0
2022	7	12.5	98.0
2022	7	23.6	682.0
2022	7	20.8	476.0
2022	7	21.5	414.0
2022	7	20.0	460.0
2022	7	11.8	82.0
2022	7	24.0	634.0
2022	7	24.3	660.0
2022	7	20.0	353.0
2022	7	24.7	806.0
2022	7	24.3	567.0
2022	7	23.8	889.0
2022	7	23.5	665.0
2022	7	24.6	691.0
2022	7	21.0	458.0
2022	7	22.5	531.0
2022	7	17.9	272.0
2022	7	24.0	636.0
2022	7	20.9	365.0
2022	7	21.6	427.0
2022	7	24.9	705.0
2023	7	11.9	83.0
2023	7	11.9	78.0
2023	7	12.4	91.0
2023	7	8.3	30.0
2023	7	10.5	58.0
2023	7	10.8	71.0
2023	7	10.6	58.0
2023	7	8.9	34.0
2023	7	10.2	58.0
2023	7	9.9	49.0
2023	7	10.4	60.0
2023	7	11.1	56.0
2023	7	11.4	70.0
2023	7	7.6	33.0
2023	7	11.5	65.0
2023	7	7.5	18.0
2023	7	8.5	23.0
2023	7	22.8	757.0
2023	7	24.8	870.0
2023	7	21.4	470.0
2023	7	9.5	36.0
2023	7	22.0	525.0
2023	7	22.9	661.0
2023	7	24.3	764.0
2023	7	21.8	578.0
2023	7	20.6	459.0
2023	7	24.6	729.0
2023	7	21.6	456.0
2023	7	23.0	601.0
2023	7	24.2	835.0
2023	7	23.2	673.0
2023	7	22.8	546.0
2023	7	12.6	141.0
2020	7	13.5	98.0
2020	7	9.2	32.0
2020	7	9.1	32.0
2019	10	24.9	771.0
2019	10	24.9	771.0
2019	10	24.6	700.0
2019	10	24.5	865.0
2020	7	24.1	716.0
2020	7	23.7	665.0
2021	7	23.4	575.0
2021	7	23.4	725.0
2020	6	22.0	54.0
2019	10	21.6	515.0
2019	10	21.0	367.0
2021	7	21.0	367.0
2021	7	20.9	635.0
2020	7	20.7	379.0
2020	7	20.4	375.0
2021	7	19.0	43.0
2021	7	19.0	329.0
2019	10	13.7	100.0
2021	7	13.7	100.0
2021	7	12.7	79.0
2020	7	12.4	80.0
2021	7	12.4	80.0
2021	7	12.2	74.0
2020	7	12.2	74.0
2020	9	11.0	46.0
2020	9	11.0	46.0
2020	7	10.6	40.0
2019	10	10.3	47.0
2020	7	9.7	28.0
2020	7	9.5	31.0
2020	7	9.2	32.0
2021	7	9.2	32.0
2021	7	9.0	26.0
2020	7	8.9	26.0
2021	7	8.9	26.0
2019	12	8.9	26.0
2021	7	8.8	23.0
2021	7	8.8	23.0
2021	7	8.5	20.0
2021	7	8.4	20.7
2020	7	8.3	21.0
2020	9	8.3	22.0
2020	9	8.2	19.0
2021	7	8.2	21.0
2021	7	8.0	21.0
2021	7	8.0	40.0
2020	7	7.9	18.0
2020	7	7.9	18.0
2020	7	7.8	18.0
2021	7	7.8	22.0
2021	7	7.8	22.0
2021	7	7.8	22.0
2020	7	7.6	16.0
2020	9	7.5	9.0
2020	9	7.3	16.0
2021	7	7.2	15.0
2021	7	7.1	14.0
2020	7	7.0	9.6
2021	7	7.0	14.0
2021	7	6.9	13.0
2020	7	6.7	9.0
2021	7	6.7	10.03
2021	7	6.7	12.0
2021	7	6.6	8.98
2021	7	6.5	10.0
2020	7	6.2	8.0
2021	7	6.2	9.0
2021	7	6.0	8.0
2020	9	5.8	8.0
2020	9	5.7	5.0
2021	7	5.7	7.3
2021	7	5.7	8.0
2021	7	5.6	7.7
2021	7	5.5	5.0
2021	7	5.5	6.0
2021	7	5.3	6.0
2020	7	5.2	6.0
