# Supplementary material for: Using a length-weight relationship based on wild lumpfish (Cyclopterus lumpus L.) for estimation of body condition of lumpfish in salmon cages
Source: PLoS One. 2024 Nov 12;19(11):e0310924. doi: 10.1371/journal.pone.0310924 (PMC11556749; doi:10.1371/journal.pone.0310924)
Supplement: S2 File — (CSV) [file pone.0310924.s002.csv]

Date_mm_dd	Length_cm	Weight_g
2019-10-31	10.6	46.0
2019-10-31	9.5	34.0
2019-10-31	10.5	34.0
2019-10-31	11.1	51.0
2019-10-31	10.1	40.0
2019-10-31	11.4	52.0
2019-10-31	10.4	38.0
2019-10-31	10.2	33.0
2019-10-31	10.3	38.0
2019-10-31	10.0	39.0
2019-10-31	11.5	50.0
2019-10-31	11.1	46.0
2019-10-31	12.0	67.0
2019-10-31	9.9	30.0
2019-10-31	9.8	31.0
2019-10-31	10.7	39.0
2019-10-31	11.2	47.0
2019-10-31	10.9	49.0
2019-10-31	9.5	32.0
2019-10-31	9.8	32.0
2019-10-31	9.5	28.0
2019-10-31	9.9	38.0
2019-10-31	10.3	37.0
2019-10-31	9.5	31.0
2019-10-31	8.6	22.0
2019-10-31	10.4	36.0
2019-10-31	10.6	39.0
2019-10-31	10.6	44.0
2019-10-31	9.8	30.0
2019-10-31	9.9	34.0
2019-10-31	10.1	35.0
2019-10-31	9.7	35.0
2019-10-31	11.4	52.0
2019-10-31	10.7	40.0
2019-10-31	9.9	34.0
2019-10-31	11.0	43.0
2019-10-31	10.7	41.0
2019-10-31	9.6	32.0
2019-10-31	11.2	56.0
2019-10-31	10.2	35.0
2019-10-31	9.4	32.0
2019-10-31	11.0	45.0
2019-10-31	11.2	43.0
2019-10-31	10.9	43.0
2019-10-31	9.5	29.0
2019-10-31	10.4	41.0
2019-10-31	11.1	47.0
2019-10-31	12.3	57.0
2019-10-31	9.8	34.0
2019-10-31	10.2	30.0
2019-10-31	10.1	39.0
2019-10-31	10.4	37.0
2019-10-31	10.8	42.0
2019-10-31	10.0	36.0
2019-10-31	10.4	36.0
2019-10-31	11.4	50.0
2019-10-31	12.2	89.0
2019-10-31	9.9	28.0
2019-11-12	11.0	48.0
2019-11-12	9.7	31.0
2019-11-12	9.4	32.0
2019-11-12	9.8	32.0
2019-11-12	10.1	32.0
2019-11-12	9.0	24.0
2019-11-12	10.4	38.0
2019-11-12	10.8	43.0
2019-11-12	11.2	46.0
2019-11-12	10.1	35.0
2019-11-12	9.3	29.0
2019-11-12	9.5	29.0
2019-11-12	9.0	23.0
2019-11-12	10.4	39.0
2019-11-12	10.1	32.0
2019-11-12	9.2	25.0
2019-11-12	10.4	41.0
2019-11-12	10.6	52.0
2019-11-12	11.1	44.0
2019-11-12	10.0	38.0
2019-11-12	10.2	38.0
2019-11-12	10.5	39.0
2019-11-12	10.7	42.0
2019-11-12	10.0	35.0
2019-11-12	10.4	39.0
2019-11-12	9.6	32.0
2019-11-12	11.1	46.0
2019-11-12	9.4	25.0
2019-11-12	11.1	45.0
2019-11-12	10.0	36.0
2019-11-12	10.5	43.0
2019-11-12	10.3	37.0
2019-11-12	10.0	39.0
2019-11-12	10.5	46.0
2019-11-12	10.4	38.0
2019-11-12	9.5	30.0
2019-11-12	9.8	34.0
2019-11-12	10.7	38.0
2019-11-12	10.5	34.0
2019-11-12	10.0	38.0
2019-11-12	10.3	36.0
2019-11-12	10.3	37.0
2019-11-12	11.1	52.0
2019-11-12	9.7	32.0
2019-11-12	10.1	36.0
2019-11-12	11.3	48.0
2019-11-12	9.6	37.0
2019-11-12	10.4	38.0
2019-11-12	10.0	36.0
2019-11-12	10.8	49.0
2019-11-12	10.0	34.0
2019-11-12	10.3	40.0
2019-11-12	10.2	33.0
2019-11-12	10.4	41.0
2019-11-12	10.6	48.0
2019-11-12	8.8	27.0
2019-11-12	9.6	30.0
2019-11-28	11.1	76.0
2019-11-28	10.1	41.0
2019-11-28	10.5	37.0
2019-11-28	11.1	61.0
2019-11-28	11.4	51.0
2019-11-28	12.8	103.0
2019-11-28	12.1	73.0
2019-11-28	10.4	46.0
2019-11-28	10.9	44.0
2019-11-28	10.7	45.0
2019-11-28	11.9	55.0
2019-11-28	10.6	49.0
2019-11-28	10.4	39.0
2019-11-28	11.1	48.0
2019-11-28	9.5	25.0
2019-11-28	11.0	50.0
2019-11-28	10.5	41.0
2019-11-28	10.7	43.0
2019-11-28	9.4	35.0
2019-11-28	10.1	50.0
2019-11-28	9.4	30.0
2019-11-28	10.4	41.0
2019-11-28	11.6	54.0
2019-11-28	12.0	67.0
2019-11-28	11.7	51.0
2019-11-28	11.1	53.0
2019-11-28	12.4	70.0
2019-11-28	12.2	84.0
2019-11-28	12.3	75.0
2019-11-28	10.7	52.0
2019-11-28	10.6	55.0
2019-11-28	10.8	57.0
2019-11-28	11.4	64.0
2019-11-28	10.4	51.0
2019-11-28	9.8	39.0
2019-11-28	12.5	77.0
2019-11-28	11.4	56.0
2019-11-28	13.0	95.0
2019-11-28	11.3	58.0
2019-11-28	12.0	74.0
2019-11-28	10.5	52.0
2019-11-28	11.7	66.0
2019-11-28	10.5	48.0
2019-11-28	10.3	47.0
2019-11-28	10.2	37.0
2019-11-28	10.0	39.0
2019-11-28	13.1	73.0
2019-11-28	11.6	52.0
2019-11-28	14.0	96.0
2019-11-28	11.8	69.0
2019-11-28	10.6	46.0
2019-11-28	10.0	38.0
2019-11-28	10.2	39.0
2019-11-28	7.7	15.0
2019-11-28	11.0	54.0
2019-11-28	11.9	77.0
2019-11-28	9.8	34.0
2019-11-28	10.6	52.0
2019-12-11	10.6	36.0
2019-12-11	10.5	46.0
2019-12-11	11.1	46.0
2019-12-11	11.3	65.0
2019-12-11	12.4	85.0
2019-12-11	13.4	130.0
2019-12-11	12.5	97.0
2019-12-11	13.0	100.0
2019-12-11	13.8	151.0
2019-12-11	13.4	126.0
2019-12-11	15.0	182.0
2019-12-11	14.3	146.0
2019-12-11	13.1	121.0
2019-12-11	12.6	95.0
2019-12-11	10.3	56.0
2019-12-11	12.0	80.0
2019-12-11	10.1	51.0
2019-12-11	12.8	101.0
2019-12-11	13.4	114.0
2019-12-11	12.5	98.0
2019-12-11	11.6	73.0
2019-12-11	14.8	189.0
2019-12-11	13.9	142.0
2019-12-11	14.0	139.0
2019-12-11	12.4	85.0
2019-12-11	10.8	55.0
2019-12-11	11.2	61.0
2019-12-11	11.6	58.0
2019-12-11	14.0	142.0
2019-12-11	11.5	64.0
2019-12-11	12.3	90.0
2019-12-11	12.6	84.0
2019-12-11	12.0	73.0
2019-12-11	13.2	99.0
2019-12-11	14.8	150.0
2019-12-11	9.6	35.0
2019-12-11	11.7	80.0
2019-12-11	10.2	52.0
2019-12-11	11.1	69.0
2019-12-11	12.9	96.0
2019-12-11	14.8	163.0
2019-12-11	13.2	98.0
2019-12-11	12.6	92.0
2019-12-11	14.0	142.0
2019-12-11	12.5	100.0
2019-12-11	14.5	142.0
2019-12-11	12.0	77.0
2019-12-11	10.5	46.0
2019-12-11	12.6	87.0
2019-12-11	13.7	123.0
2019-12-11	12.5	85.0
2019-12-11	11.9	72.0
2019-12-11	12.6	86.0
2019-12-11	14.0	138.0
2019-12-11	13.5	120.0
2019-12-11	13.5	105.0
2019-12-11	13.6	136.0
2019-12-11	11.8	83.0
2019-12-11	12.8	104.0
2019-12-30	10.0	29.0
2019-12-30	11.2	40.0
2019-12-30	10.9	43.0
2019-12-30	10.4	35.0
2019-12-30	10.8	44.0
2019-12-30	13.3	82.0
2019-12-30	11.4	54.0
2019-12-30	13.1	76.0
2019-12-30	12.8	52.0
2019-12-30	12.9	69.0
2019-12-30	13.1	75.0
2019-12-30	12.8	67.0
2019-12-30	13.0	78.0
2019-12-30	12.2	69.0
2019-12-30	12.8	86.0
2019-12-30	12.1	73.0
2019-12-30	12.0	63.0
2019-12-30	12.9	76.0
2019-12-30	12.1	67.0
2019-12-30	13.1	66.0
2019-12-30	12.6	66.0
2019-12-30	11.4	56.0
2019-12-30	10.2	32.0
2019-12-30	11.8	55.0
2019-12-30	15.6	162.0
2019-12-30	17.8	190.0
2019-12-30	14.2	121.0
2019-12-30	11.0	41.0
2019-12-30	12.9	82.0
2019-12-30	11.8	52.0
2019-12-30	14.2	89.0
2019-12-30	14.6	106.0
2019-12-30	17.0	148.0
2019-12-30	13.8	79.0
2019-12-30	12.8	79.0
2019-12-30	12.0	50.0
2019-12-30	14.4	110.0
2019-12-30	15.5	125.0
2019-12-30	14.1	98.0
2019-12-30	13.6	86.0
2019-12-30	14.2	78.0
2019-12-30	15.0	111.0
2019-12-30	13.6	92.0
2019-12-30	12.3	66.0
2019-12-30	16.6	141.0
2019-12-30	12.4	78.0
2019-12-30	12.9	76.0
2019-12-30	11.5	43.0
2019-12-30	12.9	61.0
2019-12-30	11.5	47.0
2019-12-30	12.1	64.0
2019-12-30	12.9	70.0
2019-12-30	14.4	88.0
2019-12-30	17.4	169.0
2019-12-30	12.0	48.0
2019-12-30	14.7	92.0
2019-12-30	16.1	139.0
2019-12-30	16.8	175.0
2019-12-30	11.5	47.0
2020-01-15	14.3	104.0
2020-01-15	13.4	87.0
2020-01-15	19.0	323.0
2020-01-15	16.6	169.0
2020-01-15	18.9	267.0
2020-01-15	15.4	152.0
2020-01-15	10.9	46.0
2020-01-15	14.5	116.0
2020-01-15	16.2	121.0
2020-01-15	10.2	33.0
2020-01-15	12.3	56.0
2020-01-15	12.5	63.0
2020-01-15	11.2	46.0
2020-01-15	16.0	171.0
2020-01-15	15.0	147.0
2020-01-15	15.6	147.0
2020-01-15	14.2	110.0
2020-01-15	15.6	165.0
2020-01-15	16.9	192.0
2020-01-15	16.7	166.0
2020-01-15	15.0	117.0
2020-01-15	14.8	125.0
2020-01-15	16.5	192.0
2020-01-15	13.6	103.0
2020-01-15	13.7	81.0
2020-01-15	15.0	191.0
2020-01-15	20.5	328.0
2020-01-15	18.4	226.0
2020-01-15	18.5	252.0
2020-01-15	11.5	51.0
2020-01-15	11.7	50.0
2020-01-15	14.5	100.0
2020-01-15	11.0	37.0
2020-01-15	11.7	55.0
2020-01-15	11.9	53.0
2020-01-15	12.0	42.0
2020-01-15	12.3	58.0
2020-01-15	14.0	82.0
2020-01-15	13.5	80.0
2020-01-15	12.2	68.0
2020-01-15	14.5	100.0
2020-01-15	14.1	92.0
2020-01-15	12.8	73.0
2020-01-15	12.6	83.0
2020-01-15	17.5	230.0
2020-01-15	14.9	130.0
2020-01-15	13.0	76.0
2020-01-15	11.5	51.0
2020-01-15	10.3	30.0
2020-01-15	20.1	299.0
2020-01-15	11.4	52.0
2020-01-15	16.2	148.0
2020-01-15	15.2	123.0
2020-01-15	16.5	181.0
2020-01-15	15.5	171.0
2020-01-15	17.0	164.0
2020-01-15	11.8	58.0
2020-01-27	12.5	66.0
2020-01-27	12.9	70.0
2020-01-27	12.2	60.0
2020-01-27	12.1	65.0
2020-01-27	11.9	52.0
2020-01-27	11.7	50.0
2020-01-27	15.0	123.0
2020-01-27	16.0	139.0
2020-01-27	16.8	172.0
2020-01-27	17.6	184.0
2020-01-27	15.0	99.0
2020-01-27	12.7	66.0
2020-01-27	18.1	177.0
2020-01-27	17.8	183.0
2020-01-27	13.9	71.0
2020-01-27	15.0	116.0
2020-01-27	11.2	42.0
2020-01-27	13.9	97.0
2020-01-27	11.7	61.0
2020-01-27	10.6	35.0
2020-01-27	12.4	58.0
2020-01-27	13.1	84.0
2020-01-27	10.8	36.0
2020-01-27	12.5	69.0
2020-01-27	13.4	70.0
2020-01-27	11.6	44.0
2020-01-27	11.5	51.0
2020-01-27	14.4	102.0
2020-01-27	12.3	55.0
2020-01-27	14.0	84.0
2020-01-27	13.4	67.0
2020-01-27	14.5	105.0
2020-01-27	14.9	115.0
2020-01-27	16.0	138.0
2020-01-27	13.5	60.0
2020-01-27	15.1	123.0
2020-01-27	16.2	157.0
2020-01-27	16.5	155.0
2020-01-27	16.3	136.0
2020-01-27	15.3	110.0
2020-01-27	15.1	121.0
2020-01-27	16.3	143.0
2020-01-27	15.5	137.0
2020-01-27	11.8	47.0
2020-01-27	11.7	45.0
2020-01-27	13.9	86.0
2020-01-27	17.4	189.0
2020-01-27	13.7	83.0
2020-01-27	12.1	50.0
2020-01-27	15.9	154.0
2020-01-27	16.4	139.0
2020-01-27	15.2	121.0
2020-01-27	11.0	37.0
2020-01-27	12.6	68.0
2020-01-27	16.9	199.0
2020-01-27	13.0	76.0
2020-01-27	16.2	130.0
2020-01-27	18.1	238.0
2020-01-27	14.0	73.0
2020-01-27	16.8	177.0
2020-02-12	14.5	88.0
2020-02-12	13.6	89.0
2020-02-12	17.0	162.0
2020-02-12	17.0	164.0
2020-02-12	16.3	143.0
2020-02-12	18.8	263.0
2020-02-12	17.3	196.0
2020-02-12	16.2	139.0
2020-02-12	18.8	234.0
2020-02-12	17.5	216.0
2020-02-12	16.8	187.0
2020-02-12	19.0	262.0
2020-02-12	16.2	164.0
2020-02-12	18.5	259.0
2020-02-12	13.9	97.0
2020-02-12	17.8	200.0
2020-02-12	14.2	104.0
2020-02-12	14.1	111.0
2020-02-12	18.1	214.0
2020-02-12	16.7	167.0
2020-02-12	17.4	210.0
2020-02-12	17.5	151.0
2020-02-12	18.3	251.0
2020-02-12	15.7	136.0
2020-02-12	13.9	102.0
2020-02-12	14.7	117.0
2020-02-12	18.1	277.0
2020-02-12	17.4	192.0
2020-02-12	15.9	141.0
2020-02-12	17.3	179.0
2020-02-12	14.7	104.0
2020-02-12	14.5	107.0
2020-02-12	14.7	123.0
2020-02-12	14.8	141.0
2020-02-12	14.6	97.0
2020-02-12	15.7	135.0
2020-02-12	16.5	165.0
2020-02-12	16.1	149.0
2020-02-12	15.5	107.0
2020-02-12	16.1	136.0
2020-02-25	13.6	91.0
2020-02-25	15.6	156.0
2020-02-25	14.2	102.0
2020-02-25	15.0	106.0
2020-02-25	14.6	107.0
2020-02-25	14.5	118.0
2020-02-25	11.0	50.0
2020-02-25	15.6	133.0
2020-02-25	17.1	178.0
2020-02-25	13.9	97.0
2020-02-25	11.8	65.0
2020-02-25	13.8	100.0
2020-02-25	17.1	167.0
2020-02-25	15.7	169.0
2020-02-25	18.3	247.0
2020-02-25	16.8	198.0
2020-02-25	17.8	267.0
2020-02-25	11.3	52.0
2020-02-25	18.3	230.0
2020-02-25	17.5	223.0
2020-02-25	15.6	120.0
2020-02-25	13.7	112.0
2020-02-25	14.3	131.0
2020-02-25	12.6	68.0
2020-02-25	11.5	63.0
2020-02-25	11.8	62.0
2020-02-25	12.0	56.0
2020-02-25	12.0	55.0
2020-02-25	13.9	102.0
2020-02-25	15.7	143.0
2020-02-25	13.9	91.0
2020-02-25	14.9	115.0
2020-02-25	14.9	124.0
2020-02-25	15.6	131.0
2020-02-25	12.1	63.0
2020-02-25	13.5	86.0
2020-02-25	15.0	123.0
2020-02-25	15.3	129.0
2020-02-25	14.6	99.0
2020-02-25	13.2	75.0
2020-02-25	16.0	149.0
2020-02-25	19.1	329.0
2020-02-25	15.0	157.0
2020-02-25	15.8	134.0
2020-02-25	17.1	189.0
2020-02-25	17.1	194.0
2020-02-25	17.1	235.0
2020-02-25	16.3	141.0
2020-02-25	19.8	266.0
2020-02-25	16.5	164.0
2020-02-25	18.9	258.0
2020-03-06	16.3	191.0
2020-03-06	17.0	201.0
2020-03-06	19.5	329.0
2020-03-06	18.2	242.0
2020-03-06	20.3	369.0
2020-03-06	19.6	348.0
2020-03-06	19.8	337.0
2020-03-06	22.8	528.0
2020-03-06	19.9	349.0
2020-03-06	18.6	300.0
2020-03-06	20.4	364.0
2020-03-06	17.2	260.0
2020-03-06	15.5	148.0
2020-03-06	16.8	198.0
2020-03-06	18.6	264.0
2020-03-06	21.0	444.0
2020-03-06	22.5	450.0
2020-03-06	16.5	176.0
2020-03-06	16.3	193.0
2020-03-06	19.0	297.0
2020-03-06	19.5	313.0
2020-03-06	19.0	292.0
2020-03-06	21.9	448.0
2020-03-06	17.7	198.0
2020-03-06	19.7	298.0
2020-03-06	13.9	127.0
2020-03-06	18.9	295.0
2020-03-06	15.7	175.0
2020-03-06	16.7	202.0
2020-03-06	18.9	285.0
2020-03-06	17.2	222.0
2020-03-06	13.9	110.0
2020-03-06	18.9	278.0
2020-03-06	19.1	280.0
2020-03-06	19.4	313.0
2020-03-06	16.9	164.0
2020-03-06	17.3	192.0
2020-03-06	17.0	209.0
2020-03-06	19.2	306.0
2020-03-06	22.7	476.0
2020-03-06	23.2	447.0
2020-03-06	20.9	360.0
2020-03-06	24.8	661.0
2020-03-06	19.6	319.0
2020-03-06	22.5	474.0
2020-03-06	19.6	320.0
2020-03-06	18.7	320.0
2020-03-06	19.3	264.0
2020-03-06	18.5	263.0
2020-03-06	22.2	554.0
2020-03-06	19.7	353.0
2020-03-06	15.5	154.0
2020-03-06	14.5	113.0
2020-03-06	19.1	282.0
2020-03-06	18.9	339.0
2020-03-06	19.0	278.0
2020-03-06	15.0	133.0
2020-03-06	17.4	206.0
2020-03-19	14.5	100.0
2020-03-19	14.8	116.0
2020-03-19	14.6	93.0
2020-03-19	17.1	215.0
2020-03-19	15.6	154.0
2020-03-19	13.2	64.0
2020-03-19	17.8	199.0
2020-03-19	18.5	221.0
2020-03-19	15.1	112.0
2020-03-19	16.3	153.0
2020-03-19	15.1	133.0
2020-03-19	18.8	230.0
2020-03-19	17.9	194.0
2020-03-19	18.6	237.0
2020-03-19	14.7	88.0
2020-03-19	16.0	151.0
2020-03-19	16.7	185.0
2020-03-19	16.1	153.0
2020-03-19	15.9	159.0
2020-03-19	20.1	308.0
2020-03-19	15.0	99.0
2020-03-19	17.3	172.0
2020-03-19	20.6	317.0
2020-03-19	17.0	141.0
2020-03-19	18.9	243.0
2020-03-19	17.8	187.0
2020-03-19	14.7	112.0
2020-03-19	13.5	58.0
2020-03-19	16.8	173.0
2020-03-19	14.7	93.0
2020-03-19	15.3	145.0
2020-03-19	15.9	146.0
2020-03-19	18.4	210.0
2020-03-19	16.4	156.0
2020-03-19	17.3	168.0
2020-03-19	16.1	149.0
2020-03-19	16.1	134.0
2020-03-19	16.1	159.0
2020-03-19	13.9	81.0
2020-03-19	21.1	327.0
2020-03-19	15.5	110.0
2020-03-19	12.2	68.0
2020-03-19	16.0	155.0
2020-03-19	16.8	177.0
2020-03-19	17.5	168.0
2020-03-19	16.8	171.0
2020-03-19	14.4	113.0
2020-03-19	18.3	199.0
2020-03-19	18.1	208.0
2020-03-19	16.8	190.0
2020-03-19	16.1	140.0
2020-03-19	18.7	224.0
2020-03-19	15.2	102.0
2020-03-19	12.2	60.0
2020-03-19	17.9	199.0
2020-03-19	15.7	129.0
2020-03-19	17.0	165.0
2020-03-19	14.2	76.0
2020-03-19	15.7	138.0
2020-03-19	13.7	89.0
2020-04-08	14.5	133.0
2020-04-08	19.8	283.0
2020-04-08	16.9	158.0
2020-04-08	13.9	100.0
2020-04-08	18.2	215.0
2020-04-08	15.9	135.0
2020-04-08	20.2	317.0
2020-04-08	16.7	178.0
2020-04-08	13.5	91.0
2020-04-08	18.3	240.0
2020-04-08	19.5	248.0
2020-04-08	18.7	218.0
2020-04-08	18.5	209.0
2020-04-08	16.9	159.0
2020-04-08	19.2	292.0
2020-04-08	17.9	161.0
2020-04-08	17.2	135.0
2020-04-08	20.8	287.0
2020-04-08	16.3	156.0
2020-04-08	16.6	167.0
2020-04-08	17.4	141.0
2020-04-08	21.0	347.0
2020-04-08	15.4	124.0
2020-04-08	12.8	60.0
2020-04-08	16.6	176.0
2020-04-08	16.7	191.0
2020-04-08	15.5	106.0
2020-04-08	17.3	172.0
2020-04-08	17.6	181.0
2020-04-08	18.9	246.0
2020-04-08	19.0	255.0
2020-04-08	21.6	354.0
2020-04-08	19.4	224.0
2020-04-08	19.8	254.0
2020-04-08	17.2	162.0
2020-04-08	21.3	343.0
2020-04-08	22.8	341.0
2020-04-08	17.4	232.0
2020-04-08	17.5	213.0
2020-04-08	18.6	224.0
2020-04-08	17.4	186.0
2020-04-08	19.6	269.0
2020-04-08	15.1	123.0
2020-04-08	14.5	116.0
2020-04-08	15.2	119.0
2020-04-08	16.8	150.0
2020-04-08	13.9	108.0
2020-04-08	18.7	240.0
2020-04-08	17.5	219.0
2020-04-08	18.2	212.0
2020-04-08	18.2	202.0
2020-04-08	19.6	257.0
2020-04-08	17.8	217.0
2020-04-08	21.4	282.0
2020-04-08	21.7	404.0
2020-04-08	19.0	251.0
2020-04-08	16.5	154.0
2020-04-08	20.0	249.0
2020-04-08	20.5	295.0
2020-04-27	20.7	290.0
2020-04-27	16.8	143.0
2020-04-27	18.5	223.0
2020-04-27	19.7	235.0
2020-04-27	14.2	101.0
2020-04-27	16.0	152.0
2020-04-27	17.2	174.0
2020-04-27	15.8	141.0
2020-04-27	17.8	170.0
2020-04-27	17.6	181.0
2020-04-27	21.5	348.0
2020-04-27	16.7	166.0
2020-04-27	17.3	198.0
2020-04-27	17.1	153.0
2020-04-27	19.2	271.0
2020-04-27	16.8	169.0
2020-04-27	20.2	282.0
2020-04-27	17.7	217.0
2020-04-27	19.6	302.0
2020-04-27	18.9	251.0
2020-04-27	17.1	185.0
2020-04-27	18.7	207.0
2020-04-27	16.8	169.0
2020-04-27	13.2	86.0
2020-04-27	15.5	127.0
2020-04-27	16.7	159.0
2020-04-27	20.5	345.0
2020-04-27	15.3	142.0
2020-04-27	17.3	198.0
2020-04-27	16.0	146.0
2020-04-27	18.1	204.0
2020-04-27	17.3	204.0
2020-04-27	13.6	102.0
2020-04-27	15.4	116.0
2020-04-27	17.3	217.0
2020-04-27	18.0	184.0
2020-04-27	21.3	318.0
2020-04-27	18.0	230.0
2020-04-27	21.6	369.0
2020-04-27	15.0	136.0
2020-04-27	18.7	271.0
2020-04-27	19.6	267.0
2020-04-27	18.0	224.0
2020-04-27	17.2	214.0
2020-04-27	18.3	188.0
2020-04-27	16.8	168.0
2020-04-27	18.0	233.0
2020-04-27	15.1	109.0
2020-04-27	19.9	295.0
2020-04-27	18.9	257.0
2020-04-27	18.9	236.0
2020-04-27	24.9	498.0
2020-04-27	21.7	372.0
2020-05-11	21.0	295.0
2020-05-11	18.0	296.0
2020-05-11	18.4	263.0
2020-05-11	17.4	214.0
2020-05-11	16.2	182.0
2020-05-11	18.3	280.0
2020-05-11	18.4	315.0
2020-05-11	18.4	279.0
2020-05-11	15.0	143.0
2020-05-11	16.2	182.0
2020-05-11	16.4	180.0
2020-05-11	17.6	175.0
2020-05-11	15.9	146.0
2020-05-11	18.0	218.0
2020-05-11	22.4	406.0
2020-05-11	17.0	171.0
2020-05-11	18.1	238.0
2020-05-11	18.4	251.0
2020-05-11	18.8	303.0
2020-05-11	20.6	364.0
2020-05-11	20.1	270.0
2020-05-11	17.7	233.0
2020-05-11	19.4	306.0
2020-05-11	22.0	353.0
2020-05-11	20.4	351.0
2020-05-11	16.5	231.0
2020-05-11	14.7	134.0
2020-05-11	17.9	239.0
2020-05-11	15.1	129.0
2020-05-11	17.7	221.0
2020-05-11	13.6	114.0
2020-05-11	16.3	175.0
2020-05-11	20.3	375.0
2020-05-11	19.5	337.0
2020-05-11	17.2	249.0
2020-05-11	15.0	115.0
2020-05-11	17.5	178.0
2020-05-11	22.5	449.0
2020-05-11	14.4	104.0
2020-05-11	18.5	243.0
2020-05-11	18.1	278.0
2020-05-11	22.8	392.0
2020-05-11	18.0	260.0
2020-05-11	17.3	242.0
2020-05-11	15.2	140.0
2020-05-11	16.8	191.0
2020-05-11	17.3	241.0
2020-05-11	15.9	155.0
2020-05-11	21.1	368.0
2020-05-11	17.0	213.0
2020-05-13	9.1	25.0
2020-05-13	10.1	44.0
2020-05-13	9.7	40.0
2020-05-13	10.3	47.0
2020-05-13	10.0	50.0
2020-05-13	9.1	38.0
2020-05-13	9.8	38.0
2020-05-13	9.0	32.0
2020-05-13	8.7	23.0
2020-05-13	9.2	32.0
2020-05-13	9.3	35.0
2020-05-13	8.5	26.0
2020-05-13	9.7	34.0
2020-05-13	8.2	23.0
2020-05-13	10.8	53.0
2020-05-13	9.1	30.0
2020-05-13	9.2	34.0
2020-05-13	8.4	20.0
2020-05-13	10.8	58.0
2020-05-13	9.6	38.0
2020-05-13	9.5	44.0
2020-05-13	9.2	39.0
2020-05-13	9.6	44.0
2020-05-13	9.9	30.0
2020-05-13	9.6	39.0
2020-05-13	9.5	49.0
2020-05-13	10.4	45.0
2020-05-13	10.6	49.0
2020-05-13	8.2	23.0
2020-05-13	10.4	46.0
2020-05-29	11.6	45.0
2020-05-29	11.3	35.0
2020-05-29	10.4	35.0
2020-05-29	9.6	21.0
2020-05-29	9.5	28.0
2020-05-29	9.6	27.0
2020-05-29	10.9	34.0
2020-05-29	9.6	19.0
2020-05-29	9.1	19.0
2020-05-29	9.7	21.0
2020-05-29	9.9	31.0
2020-05-29	9.2	22.0
2020-05-29	10.3	29.0
2020-05-29	9.7	23.0
2020-05-29	11.2	38.0
2020-05-29	12.1	50.0
2020-05-29	9.4	22.0
2020-05-29	10.3	32.0
2020-05-29	13.0	49.0
2020-05-29	10.1	30.0
2020-05-29	9.0	22.0
2020-05-29	10.2	26.0
2020-05-29	9.8	26.0
2020-05-29	11.0	36.0
2020-05-29	13.4	76.0
2020-05-29	9.3	30.0
2020-05-29	10.7	46.0
2020-05-29	10.0	40.0
2020-05-29	11.0	55.0
2020-05-29	8.9	45.0
2020-05-29	8.4	27.0
2020-05-29	8.9	32.0
2020-05-29	10.3	47.0
2020-06-10	11.3	64.0
2020-06-10	10.2	43.0
2020-06-10	9.8	45.0
2020-06-10	12.9	89.0
2020-06-10	12.6	88.0
2020-06-10	9.9	43.0
2020-06-10	11.4	58.0
2020-06-10	13.3	83.0
2020-06-10	8.3	23.0
2020-06-10	11.7	62.0
2020-06-10	11.9	82.0
2020-06-10	11.1	58.0
2020-06-10	8.4	27.0
2020-06-10	10.5	59.0
2020-06-10	14.1	114.0
2020-06-10	11.5	81.0
2020-06-10	11.9	69.0
2020-06-10	11.4	56.0
2020-06-10	14.1	107.0
2020-06-10	10.4	46.0
2020-06-10	11.4	81.0
2020-06-10	12.6	93.0
2020-06-10	13.2	106.0
2020-06-10	10.1	49.0
2020-06-10	11.3	74.0
2020-06-10	13.6	102.0
2020-06-10	13.9	105.0
2020-06-10	10.0	40.0
2020-06-10	11.4	74.0
2020-06-17	21.6	335.0
2020-06-17	22.2	409.0
2020-06-17	22.8	460.0
2020-06-17	20.8	374.0
2020-06-17	18.0	252.0
2020-06-17	18.7	212.0
2020-06-17	17.7	214.0
2020-06-17	13.1	89.0
2020-06-17	23.4	524.0
2020-06-17	22.2	441.0
2020-06-17	23.1	460.0
2020-06-17	21.5	409.0
2020-06-17	18.5	255.0
2020-06-17	21.5	413.0
2020-06-17	19.4	246.0
2020-06-17	23.1	405.0
2020-06-17	16.3	165.0
2020-06-17	18.1	211.0
2020-06-17	19.9	257.0
2020-06-17	21.9	322.0
2020-06-17	20.1	314.0
2020-06-17	20.0	326.0
2020-06-17	23.6	451.0
2020-06-17	24.3	525.0
2020-06-17	18.4	214.0
2020-06-17	21.6	291.0
2020-06-17	21.7	387.0
2020-06-17	19.5	283.0
2020-06-17	18.8	276.0
2020-06-17	21.9	351.0
2020-06-17	19.1	299.0
2020-06-17	20.8	303.0
2020-06-17	17.9	211.0
2020-06-17	18.2	201.0
2020-06-17	20.6	355.0
2020-06-17	21.2	396.0
2020-06-17	18.0	213.0
2020-06-17	20.1	351.0
2020-06-17	19.0	268.0
2020-06-17	19.1	307.0
2020-06-17	18.1	263.0
2020-06-17	18.5	217.0
2020-06-17	16.2	158.0
2020-06-17	19.4	292.0
2020-06-17	21.9	372.0
2020-06-17	19.4	264.0
2020-06-17	20.1	314.0
2020-06-17	23.7	513.0
2020-06-17	21.8	389.0
2020-06-24	12.2	85.0
2020-06-24	15.0	145.0
2020-06-24	14.4	136.0
2020-06-24	11.4	68.0
2020-06-24	13.2	105.0
2020-06-24	13.6	97.0
2020-06-24	12.5	82.0
2020-06-24	14.0	113.0
2020-06-24	13.9	125.0
2020-06-24	15.7	163.0
2020-06-24	13.1	100.0
2020-06-24	13.1	87.0
2020-06-24	12.3	101.0
2020-06-24	14.8	145.0
2020-06-24	11.9	77.0
2020-06-24	14.0	114.0
2020-06-24	12.4	91.0
2020-06-24	11.5	71.0
2020-06-24	11.9	90.0
2020-06-24	13.5	100.0
2020-06-24	11.8	75.0
2020-06-24	12.0	100.0
2020-06-24	10.9	52.0
2020-06-24	14.8	141.0
2020-06-24	14.2	112.0
2020-06-24	12.9	91.0
2020-06-24	13.0	95.0
2020-06-24	12.2	82.0
2020-06-24	14.1	118.0
2020-06-24	10.4	46.0
2020-06-24	15.6	178.0
2020-06-24	14.8	143.0
2020-06-24	13.0	92.0
2020-07-01	24.1	455.0
2020-07-01	9.3	35.0
2020-07-01	23.4	456.0
2020-07-01	22.0	343.0
2020-07-01	23.9	434.0
2020-07-01	23.2	419.0
2020-07-01	18.4	294.0
2020-07-01	23.0	414.0
2020-07-01	21.3	332.0
2020-07-01	24.4	534.0
2020-07-01	15.7	120.0
2020-07-01	21.3	419.0
2020-07-01	13.4	103.0
2020-07-01	24.4	521.0
2020-07-01	19.2	293.0
2020-07-01	17.2	190.0
2020-07-01	21.0	405.0
2020-07-01	23.0	373.0
2020-07-01	24.0	508.0
2020-07-01	22.6	532.0
2020-07-01	22.8	463.0
2020-07-01	21.6	449.0
2020-07-01	23.9	521.0
2020-07-01	21.6	433.0
2020-07-01	21.3	348.0
2020-07-01	20.0	293.0
2020-07-01	24.4	484.0
2020-07-01	24.1	522.0
2020-07-01	22.5	443.0
2020-07-08	16.7	193.0
2020-07-08	14.4	124.0
2020-07-08	15.5	159.0
2020-07-08	16.1	140.0
2020-07-08	13.5	99.0
2020-07-08	16.0	178.0
2020-07-08	15.2	132.0
2020-07-08	14.0	103.0
2020-07-08	13.1	109.0
2020-07-08	14.5	132.0
2020-07-08	16.5	140.0
2020-07-08	15.1	146.0
2020-07-08	14.8	123.0
2020-07-08	14.0	102.0
2020-07-08	16.9	193.0
2020-07-08	16.7	157.0
2020-07-08	16.5	182.0
2020-07-08	16.1	201.0
2020-07-08	14.2	117.0
2020-07-08	18.4	228.0
2020-07-08	19.0	248.0
2020-07-08	14.6	114.0
2020-07-08	15.0	139.0
2020-07-08	19.1	271.0
2020-07-08	15.6	159.0
2020-07-08	16.5	171.0
2020-07-08	14.1	129.0
2020-07-08	16.6	209.0
2020-07-08	17.6	217.0
2020-07-08	15.5	144.0
2020-07-08	12.9	100.0
2020-07-08	14.7	129.0
2020-07-08	16.3	151.0
2020-07-08	16.6	150.0
2020-07-08	15.9	138.0
2020-07-08	18.4	246.0
2020-07-15	19.6	254.0
2020-07-15	22.8	353.0
2020-07-15	21.6	350.0
2020-07-15	21.6	296.0
2020-07-15	24.5	376.0
2020-07-15	22.8	355.0
2020-07-15	24.3	454.0
2020-07-23	16.1	152.0
2020-07-23	20.9	360.0
2020-07-23	14.8	117.0
2020-07-23	19.9	284.0
2020-07-23	15.6	150.0
2020-07-23	18.5	242.0
2020-07-23	15.2	140.0
2020-07-23	14.9	137.0
2020-07-23	13.8	107.0
2020-07-23	16.9	184.0
2020-07-23	16.9	199.0
2020-07-23	17.2	193.0
2020-07-23	15.9	121.0
2020-07-23	17.3	191.0
2020-07-23	14.8	104.0
2020-07-23	17.1	179.0
2020-07-23	16.5	164.0
2020-07-23	14.4	112.0
2020-07-23	15.0	112.0
2020-07-23	15.9	139.0
2020-07-23	14.8	115.0
2020-07-23	19.8	300.0
2020-07-23	17.5	250.0
2020-07-23	14.8	133.0
2020-07-23	17.8	198.0
2020-07-23	18.7	240.0
2020-07-23	17.2	182.0
2020-07-23	16.7	186.0
2020-07-23	15.4	128.0
2020-07-23	15.2	162.0
2020-07-23	17.2	166.0
2020-07-23	17.7	211.0
2020-07-23	18.4	229.0
2020-07-23	16.7	164.0
2020-07-23	19.6	251.0
2020-07-23	16.8	197.0
2020-07-23	18.5	210.0
2020-07-23	17.8	201.0
2020-07-23	17.4	199.0
2020-08-05	17.8	183.0
2020-08-05	18.2	224.0
2020-08-05	11.3	38.0
2020-08-05	16.9	174.0
2020-08-05	18.7	234.0
2020-08-05	19.5	254.0
2020-08-05	19.3	237.0
2020-08-05	16.0	143.0
2020-08-05	20.4	286.0
2020-08-05	9.8	29.0
2020-08-05	11.8	55.0
2020-08-05	12.4	63.0
2020-08-05	10.2	29.0
2020-08-05	13.1	66.0
2020-08-05	11.8	55.0
2020-08-05	11.4	38.0
2020-08-05	10.1	35.0
2020-08-05	19.0	236.0
2020-08-05	19.8	226.0
2020-08-05	20.8	337.0
2020-08-05	17.7	256.0
2020-08-05	21.3	320.0
2020-08-05	16.5	130.0
2020-08-05	18.4	207.0
2020-08-05	16.7	179.0
2020-08-05	18.3	200.0
2020-08-05	17.1	181.0
2020-08-05	16.8	178.0
2020-08-05	15.6	129.0
2020-08-05	16.2	142.0
2020-08-05	10.8	47.0
2020-08-05	8.3	22.0
2020-08-05	9.8	21.0
2020-08-05	17.3	158.0
2020-08-05	8.8	25.0
2020-08-05	9.4	22.0
2020-08-05	10.5	39.0
2020-08-05	10.7	42.0
2020-08-05	9.0	20.0
2020-08-05	9.5	27.0
2020-08-05	21.3	303.0
2020-08-05	18.8	231.0
2020-08-05	17.0	169.0
2020-08-05	21.2	308.0
2020-08-05	20.1	268.0
2020-08-05	19.8	291.0
2020-08-05	11.0	41.0
2020-08-05	16.0	143.0
2020-08-05	17.0	139.0
2020-08-05	15.9	135.0
2020-08-05	17.6	164.0
2020-08-05	14.6	107.0
2020-08-05	16.9	156.0
2020-08-05	15.8	127.0
2020-08-05	9.2	21.0
2020-08-05	13.8	94.0
2020-08-05	17.1	178.0
2020-08-05	18.5	197.0
2020-08-05	20.8	274.0
2020-08-05	19.4	266.0
2020-08-17	12.0	65.0
2020-08-17	10.4	43.0
2020-08-17	10.6	36.0
2020-08-17	11.6	58.0
2020-08-17	13.5	97.0
2020-08-17	14.3	101.0
2020-08-17	12.5	66.0
2020-08-17	13.7	76.0
2020-08-17	11.6	59.0
2020-08-17	12.2	76.0
2020-08-17	13.4	82.0
2020-08-17	11.2	58.0
2020-08-17	13.5	99.0
2020-08-17	14.1	95.0
2020-08-17	11.9	67.0
2020-08-17	12.2	66.0
2020-08-17	14.6	103.0
2020-08-17	14.0	96.0
2020-08-17	11.2	47.0
2020-08-17	11.9	56.0
2020-08-17	10.8	48.0
2020-08-17	12.3	62.0
2020-08-17	10.6	36.0
2020-08-17	11.1	45.0
2020-08-17	12.1	58.0
2020-08-17	14.1	88.0
2020-08-17	13.5	86.0
2020-08-17	15.8	142.0
2020-08-17	13.6	75.0
2020-08-17	14.3	97.0
2020-08-17	10.6	51.0
2020-08-17	12.0	73.0
2020-08-17	13.4	101.0
2020-08-17	11.6	77.0
2020-08-17	11.7	73.0
2020-08-17	12.0	75.0
2020-08-17	11.7	77.0
2020-08-17	11.3	74.0
2020-08-17	11.1	49.0
2020-08-17	11.9	51.0
2020-08-17	10.4	44.0
2020-08-17	11.2	58.0
2020-08-17	13.1	101.0
2020-08-17	14.6	101.0
2020-08-17	14.4	117.0
2020-08-17	13.2	95.0
2020-08-17	12.6	74.0
2020-08-17	15.0	118.0
2020-08-17	13.9	89.0
2020-08-17	12.0	61.0
2020-08-17	13.6	99.0
2020-08-17	12.6	70.0
2020-08-17	13.9	92.0
2020-08-17	13.2	82.0
2020-08-17	13.3	66.0
2020-08-17	14.2	81.0
2020-08-17	14.3	84.0
2020-08-17	11.4	47.0
2020-08-17	8.4	18.0
2020-08-17	13.5	87.0
2020-08-17	12.4	87.0
2020-08-19	18.2	177.0
2020-08-19	15.3	107.0
2020-08-19	14.0	62.0
2020-08-19	8.2	20.0
2020-08-19	16.2	157.0
2020-08-19	15.0	101.0
2020-08-19	16.1	129.0
2020-08-19	18.2	156.0
2020-08-19	18.5	143.0
2020-08-19	17.2	142.0
2020-08-19	15.4	128.0
2020-08-19	18.6	208.0
2020-08-19	12.6	46.0
2020-08-19	12.0	53.0
2020-08-19	10.2	28.0
2020-08-19	11.9	47.0
2020-08-19	15.6	122.0
2020-08-19	17.1	137.0
2020-08-19	17.6	192.0
2020-08-19	12.1	43.0
2020-08-19	16.9	145.0
2020-08-19	16.0	136.0
2020-08-19	18.9	196.0
2020-08-19	12.7	54.0
2020-08-19	13.3	72.0
2020-08-19	10.1	29.0
2020-08-19	9.7	25.0
2020-08-19	17.2	148.0
2020-08-19	13.7	91.0
2020-08-19	12.5	59.0
2020-08-19	10.9	46.0
2020-08-19	13.5	69.0
2020-08-19	12.3	54.0
2020-08-19	17.4	182.0
2020-09-02	15.9	120.0
2020-09-02	19.4	304.0
2020-09-02	18.5	180.0
2020-09-02	15.7	87.0
2020-09-02	19.4	111.0
2020-09-02	17.3	166.0
2020-09-02	17.5	114.0
2020-09-02	19.1	221.0
2020-09-02	18.9	181.0
2020-09-02	14.3	84.0
2020-09-02	19.0	199.0
2020-09-02	12.5	60.0
2020-09-02	12.6	83.0
2020-09-02	12.9	72.0
2020-09-02	12.4	67.0
2020-09-02	11.9	96.0
2020-09-02	13.7	88.0
2020-09-02	11.9	60.0
2020-09-02	19.3	269.0
2020-09-02	10.5	33.0
2020-09-02	13.6	73.0
2020-09-02	13.5	109.0
2020-09-02	23.4	408.0
2020-09-02	10.9	44.0
2020-09-02	14.1	114.0
2020-09-02	15.6	129.0
2020-09-02	12.2	68.0
2020-09-02	12.4	75.0
2020-09-02	11.4	57.0
2020-09-02	14.0	87.0
2020-09-02	14.7	125.0
2020-09-02	14.6	102.0
2020-09-02	13.3	78.0
2020-09-02	12.6	69.0
2020-09-02	16.4	147.0
2020-09-02	12.6	77.0
2020-09-02	13.7	92.0
2020-09-02	12.6	87.0
2020-09-02	12.4	97.0
2020-09-02	11.3	72.0
2020-09-02	12.6	84.0
2020-09-02	20.8	299.0
2020-09-02	11.1	53.0
2020-09-02	16.3	153.0
2020-09-02	13.1	79.0
2020-09-02	16.9	165.0
2020-09-02	17.6	210.0
2020-09-02	12.5	72.0
2020-09-02	13.5	80.0
2020-09-02	16.2	145.0
2020-09-02	12.9	79.0
2020-09-02	16.8	167.0
2020-09-02	12.6	89.0
2020-09-02	13.5	106.0
2020-09-02	13.9	130.0
2020-09-02	12.7	85.0
2020-09-02	13.4	102.0
2020-09-02	14.6	115.0
2020-09-02	19.8	275.0
2020-09-02	16.6	147.0
2020-09-02	13.6	78.0
2020-09-02	15.9	154.0
2020-09-02	10.3	35.0
2020-09-02	9.4	26.0
2020-09-02	11.0	38.0
2020-09-02	12.3	57.0
2020-09-02	14.3	81.0
2020-09-02	11.1	38.0
2020-09-02	12.8	54.0
2020-09-02	11.8	46.0
2020-09-02	12.9	63.0
2020-09-02	11.8	47.0
2020-09-02	21.1	291.0
2020-09-02	19.1	243.0
2020-09-02	23.6	450.0
2020-09-02	19.9	277.0
2020-09-02	14.4	83.0
2020-09-02	14.8	102.0
2020-09-02	13.7	79.0
2020-09-02	13.9	87.0
2020-09-02	15.2	130.0
2020-09-02	14.8	108.0
2020-09-02	13.4	95.0
2020-09-02	13.9	94.0
2020-09-02	13.4	89.0
2020-09-02	13.1	81.0
2020-09-02	14.0	87.0
2020-09-02	16.2	129.0
2020-09-02	12.2	63.0
2020-09-02	13.1	70.0
2020-09-02	13.7	109.0
2020-09-02	12.0	60.0
2020-09-02	11.1	53.0
2020-09-02	15.2	145.0
2020-09-02	13.9	95.0
2020-09-02	12.9	86.0
2020-09-02	13.4	91.0
2020-09-02	18.6	235.0
2020-09-08	9.2	28.0
2020-09-08	9.5	30.0
2020-09-08	9.5	35.0
2020-09-08	10.8	52.0
2020-09-08	10.2	45.0
2020-09-08	10.9	51.0
2020-09-08	11.5	52.0
2020-09-08	10.6	44.0
2020-09-08	9.8	39.0
2020-09-08	9.3	35.0
2020-09-08	9.6	41.0
2020-09-08	9.5	32.0
2020-09-08	9.7	45.0
2020-09-08	8.7	31.0
2020-09-08	9.0	31.0
2020-09-08	9.9	33.0
2020-09-08	10.3	33.0
2020-09-08	11.9	51.0
2020-09-08	9.4	23.0
2020-09-08	12.3	53.0
2020-09-08	11.8	55.0
2020-09-08	9.9	26.0
2020-09-08	9.9	50.0
2020-09-08	13.9	59.0
2020-09-08	9.7	30.0
2020-09-08	10.1	30.0
2020-09-08	11.0	44.0
2020-09-08	10.8	39.0
2020-09-08	10.1	27.0
2020-09-08	10.9	40.0
2020-09-08	9.6	31.0
2020-09-08	11.9	48.0
2020-09-08	11.4	54.0
2020-09-08	9.9	40.0
2020-09-08	11.3	38.0
2020-09-08	12.3	51.0
2020-09-08	9.9	26.0
2020-09-08	7.8	19.0
2020-09-08	9.0	18.0
2020-09-08	8.9	22.0
2020-09-08	9.9	21.0
2020-09-08	10.7	30.0
2020-09-08	9.3	29.0
2020-09-08	9.7	23.0
2020-09-08	9.5	30.0
2020-09-08	9.2	29.0
2020-09-08	9.1	35.0
2020-09-16	12.7	62.0
2020-09-16	13.4	81.0
2020-09-16	15.6	106.0
2020-09-16	15.0	113.0
2020-09-16	13.7	107.0
2020-09-16	19.6	239.0
2020-09-16	17.1	182.0
2020-09-16	14.5	108.0
2020-09-16	12.7	76.0
2020-09-16	13.2	99.0
2020-09-16	15.7	109.0
2020-09-16	14.1	92.0
2020-09-16	16.3	142.0
2020-09-16	14.4	119.0
2020-09-16	23.5	455.0
2020-09-16	12.1	54.0
2020-09-16	12.4	65.0
2020-09-16	13.8	94.0
2020-09-16	23.0	386.0
2020-09-16	15.2	139.0
2020-09-16	21.4	334.0
2020-09-16	22.0	438.0
2020-09-16	21.0	327.0
2020-09-16	22.6	355.0
2020-09-16	22.3	343.0
2020-09-16	18.4	222.0
2020-09-16	21.7	332.0
2020-09-16	21.5	344.0
2020-09-16	24.0	396.0
2020-09-16	18.7	233.0
2020-09-16	22.3	319.0
2020-09-16	24.1	391.0
2020-09-16	21.1	328.0
2020-09-16	20.3	269.0
2020-09-16	21.1	324.0
2020-09-16	19.8	243.0
2020-09-16	14.8	130.0
2020-09-16	17.4	155.0
2020-09-16	14.9	106.0
2020-09-16	16.5	140.0
2020-09-16	13.7	84.0
2020-09-16	17.4	166.0
2020-09-16	12.4	68.0
2020-09-16	16.0	124.0
2020-09-16	12.0	57.0
2020-09-16	14.1	83.0
2020-09-16	13.8	81.0
2020-09-16	12.4	73.0
2020-09-16	12.3	74.0
2020-09-16	12.6	63.0
2020-09-16	16.0	117.0
2020-09-16	12.8	83.0
2020-09-16	13.0	82.0
2020-09-16	13.7	104.0
2020-09-16	11.0	41.0
2020-09-16	15.8	186.0
2020-09-16	14.5	91.0
2020-09-16	13.4	76.0
2020-09-16	10.5	43.0
2020-09-16	15.0	118.0
2020-09-16	12.0	68.0
2020-09-16	14.0	95.0
2020-09-16	14.3	97.0
2020-09-16	14.4	87.0
2020-09-16	13.4	69.0
2020-09-16	17.7	155.0
2020-09-16	14.0	84.0
2020-09-16	15.7	122.0
2020-09-16	18.1	202.0
2020-09-16	13.7	73.0
2020-09-16	14.2	94.0
2020-09-16	14.4	97.0
2020-09-16	13.9	74.0
2020-09-16	16.1	148.0
2020-09-16	16.0	123.0
2020-09-16	13.7	85.0
2020-09-16	18.1	173.0
2020-09-16	14.3	86.0
2020-09-16	12.8	69.0
2020-09-16	15.2	106.0
2020-09-16	15.0	78.0
2020-09-16	14.4	99.0
2020-09-16	12.3	54.0
2020-09-16	12.6	56.0
2020-09-16	15.1	98.0
2020-09-16	16.4	128.0
2020-09-16	17.2	139.0
2020-09-16	16.1	117.0
2020-09-16	18.2	183.0
2020-09-23	12.5	38.0
2020-09-23	11.6	49.0
2020-09-23	12.5	38.0
2020-09-23	10.1	29.0
2020-09-23	10.1	29.0
2020-09-23	9.4	31.0
2020-09-23	9.4	31.0
2020-09-23	11.6	49.0
2020-09-23	8.7	18.0
2020-09-23	9.3	26.0
2020-09-23	9.4	22.0
2020-09-23	9.4	22.0
2020-09-23	9.3	23.0
2020-09-23	9.3	23.0
2020-09-23	9.3	26.0
2020-09-23	11.3	43.0
2020-09-23	8.7	18.0
2020-09-23	11.3	43.0
2020-09-23	8.5	25.0
2020-09-23	11.0	39.0
2020-09-23	10.5	48.0
2020-09-23	10.5	48.0
2020-09-23	9.4	33.0
2020-09-23	9.4	33.0
2020-09-23	9.7	35.0
2020-09-23	9.7	35.0
2020-09-23	12.4	77.0
2020-09-23	12.4	77.0
2020-09-23	8.5	25.0
2020-09-23	10.6	45.0
2020-09-23	10.6	45.0
2020-09-23	9.4	28.0
2020-09-23	9.4	28.0
2020-09-23	12.6	84.0
2020-09-23	12.6	84.0
2020-09-23	11.4	40.0
2020-09-23	11.4	40.0
2020-09-23	10.7	30.0
2020-09-23	10.7	30.0
2020-09-23	10.4	38.0
2020-09-23	10.4	38.0
2020-09-23	10.1	27.0
2020-09-23	10.1	27.0
2020-09-23	10.7	34.0
2020-09-23	10.7	34.0
2020-09-23	10.0	33.0
2020-09-23	10.0	33.0
2020-09-23	11.2	42.0
2020-09-23	11.2	42.0
2020-09-23	10.3	31.0
2020-09-23	10.3	31.0
2020-09-23	10.4	36.0
2020-09-23	10.4	36.0
2020-09-23	9.6	26.0
2020-09-23	11.0	39.0
2020-09-23	10.4	43.0
2020-09-23	10.4	43.0
2020-09-23	10.0	30.0
2020-09-23	10.0	30.0
2020-09-23	10.5	35.0
2020-09-23	10.5	35.0
2020-09-23	11.6	48.0
2020-09-23	11.6	48.0
2020-09-23	11.4	51.0
2020-09-23	11.4	51.0
2020-09-23	12.6	52.0
2020-09-23	12.6	52.0
2020-09-23	9.1	39.0
2020-09-23	9.1	39.0
2020-09-23	12.6	70.0
2020-09-23	12.6	70.0
2020-09-23	11.6	47.0
2020-09-23	11.6	47.0
2020-09-23	13.4	82.0
2020-09-23	10.5	43.0
2020-09-23	11.9	50.0
2020-09-23	11.9	50.0
2020-09-23	10.9	45.0
2020-09-23	10.9	45.0
2020-09-23	17.2	166.0
2020-09-23	17.2	166.0
2020-09-23	12.4	73.0
2020-09-23	12.4	73.0
2020-09-23	13.0	85.0
2020-09-23	13.0	85.0
2020-09-23	11.3	49.0
2020-09-23	11.3	49.0
2020-09-23	10.7	41.0
2020-09-23	10.7	41.0
2020-09-23	10.5	43.0
2020-09-23	13.4	82.0
2020-09-23	9.6	26.0
2020-09-29	13.3	78.0
2020-09-29	21.5	366.0
2020-09-29	18.1	177.0
2020-09-29	18.8	249.0
2020-09-29	12.1	65.0
2020-09-29	12.4	59.0
2020-09-29	12.6	45.0
2020-09-29	14.0	103.0
2020-09-29	12.7	65.0
2020-09-29	12.5	66.0
2020-09-29	20.4	279.0
2020-09-29	12.7	60.0
2020-09-29	14.4	99.0
2020-09-29	23.5	375.0
2020-09-29	11.7	44.0
2020-09-29	18.7	220.0
2020-09-29	20.1	236.0
2020-09-29	11.5	45.0
2020-09-29	13.2	63.0
2020-09-29	11.9	54.0
2020-09-29	9.6	26.0
2020-09-29	11.5	44.0
2020-09-29	12.8	68.0
2020-09-29	13.0	75.0
2020-09-29	11.9	53.0
2020-09-29	13.5	79.0
2020-09-29	19.7	318.0
2020-09-29	20.8	315.0
2020-09-29	19.5	265.0
2020-09-29	12.5	61.0
2020-09-30	11.6	49.0
2020-09-30	12.0	57.0
2020-09-30	12.2	55.0
2020-09-30	17.1	183.0
2020-09-30	18.5	175.0
2020-09-30	15.1	108.0
2020-09-30	12.0	55.0
2020-09-30	16.1	131.0
2020-09-30	15.2	133.0
2020-09-30	16.4	114.0
2020-09-30	13.1	68.0
2020-09-30	12.6	66.0
2020-09-30	10.6	26.0
2020-09-30	13.0	73.0
2020-09-30	15.6	142.0
2020-09-30	17.4	148.0
2020-09-30	15.0	98.0
2020-09-30	13.1	87.0
2020-09-30	12.5	64.0
2020-09-30	19.0	244.0
2020-09-30	17.8	162.0
2020-09-30	16.5	128.0
2020-09-30	13.0	59.0
2020-09-30	11.4	53.0
2020-09-30	13.0	66.0
2020-09-30	11.8	50.0
2020-09-30	12.3	59.0
2020-09-30	12.8	62.0
2020-09-30	15.2	103.0
2020-09-30	17.6	153.0
2020-09-30	13.6	73.0
2020-09-30	19.0	236.0
2020-09-30	10.5	36.0
2020-09-30	17.5	178.0
2020-09-30	16.8	142.0
2020-09-30	15.7	111.0
2020-09-30	16.8	131.0
2020-09-30	17.3	136.0
2020-09-30	14.2	77.0
2020-09-30	17.9	170.0
2020-09-30	15.7	122.0
2020-09-30	15.1	98.0
2020-09-30	16.8	141.0
2020-09-30	15.6	121.0
2020-09-30	16.2	129.0
2020-09-30	14.4	104.0
2020-09-30	14.4	104.0
2020-09-30	18.0	132.0
2020-09-30	16.0	138.0
2020-09-30	11.8	42.0
2020-09-30	16.5	128.0
2020-09-30	15.1	112.0
2020-09-30	16.0	126.0
2020-09-30	18.4	179.0
2020-09-30	12.3	54.0
2020-10-07	9.9	31.0
2020-10-07	10.3	29.0
2020-10-07	10.3	29.0
2020-10-07	12.9	72.0
2020-10-07	12.9	72.0
2020-10-07	11.0	48.0
2020-10-07	9.9	31.0
2020-10-07	9.4	23.0
2020-10-07	11.0	48.0
2020-10-07	13.8	105.0
2020-10-07	10.6	44.0
2020-10-07	10.6	44.0
2020-10-07	12.3	81.0
2020-10-07	12.3	81.0
2020-10-07	13.6	102.0
2020-10-07	13.6	102.0
2020-10-07	11.5	58.0
2020-10-07	11.5	58.0
2020-10-07	9.4	23.0
2020-10-07	10.5	56.0
2020-10-07	11.4	39.0
2020-10-07	11.4	39.0
2020-10-07	10.2	30.0
2020-10-07	10.2	30.0
2020-10-07	13.8	105.0
2020-10-07	10.4	41.0
2020-10-07	9.5	25.0
2020-10-07	9.5	25.0
2020-10-07	9.8	27.0
2020-10-07	9.8	27.0
2020-10-07	9.1	21.0
2020-10-07	9.1	21.0
2020-10-07	8.5	20.0
2020-10-07	8.5	20.0
2020-10-07	10.3	39.0
2020-10-07	10.3	39.0
2020-10-07	9.6	28.0
2020-10-07	10.4	45.0
2020-10-07	9.6	28.0
2020-10-07	10.5	33.0
2020-10-07	12.3	75.0
2020-10-07	12.3	75.0
2020-10-07	10.9	44.0
2020-10-07	10.9	44.0
2020-10-07	10.4	41.0
2020-10-07	10.5	33.0
2020-10-07	10.4	45.0
2020-10-07	10.5	56.0
2020-10-07	12.1	57.0
2020-10-07	12.1	57.0
2020-10-07	10.8	47.0
2020-10-07	10.8	47.0
2020-10-07	11.6	45.0
2020-10-07	11.6	45.0
2020-10-07	10.5	40.0
2020-10-07	10.3	41.0
2020-10-07	12.1	55.0
2020-10-07	10.3	41.0
2020-10-07	10.9	43.0
2020-10-07	10.9	43.0
2020-10-07	10.5	46.0
2020-10-07	10.5	46.0
2020-10-07	11.4	44.0
2020-10-07	11.4	44.0
2020-10-07	12.7	74.0
2020-10-07	12.7	74.0
2020-10-07	12.1	55.0
2020-10-07	10.5	40.0
2020-10-07	11.4	47.0
2020-10-07	12.7	87.0
2020-10-07	11.4	47.0
2020-10-07	12.3	70.0
2020-10-07	12.3	70.0
2020-10-07	12.5	71.0
2020-10-07	12.5	71.0
2020-10-07	14.5	117.0
2020-10-07	14.5	117.0
2020-10-07	13.2	95.0
2020-10-07	13.2	95.0
2020-10-07	13.9	85.0
2020-10-07	13.9	85.0
2020-10-07	12.7	87.0
2020-10-07	13.9	100.0
2020-10-07	13.9	100.0
2020-10-07	11.7	59.0
2020-10-07	11.7	59.0
2020-10-07	13.6	93.0
2020-10-07	13.7	93.0
2020-10-07	13.7	93.0
2020-10-07	12.3	66.0
2020-10-07	12.3	66.0
2020-10-07	13.6	93.0
2020-10-13	11.8	57.0
2020-10-13	16.0	146.0
2020-10-13	16.6	156.0
2020-10-13	14.7	95.0
2020-10-13	13.1	72.0
2020-10-13	10.2	40.0
2020-10-13	12.7	50.0
2020-10-13	12.5	58.0
2020-10-13	15.2	119.0
2020-10-13	12.1	46.0
2020-10-13	14.6	105.0
2020-10-13	13.5	100.0
2020-10-13	13.1	80.0
2020-10-13	15.4	163.0
2020-10-13	16.6	156.0
2020-10-13	16.5	190.0
2020-10-13	9.9	37.0
2020-10-13	16.0	138.0
2020-10-13	14.4	103.0
2020-10-14	13.9	80.0
2020-10-14	14.0	81.0
2020-10-14	18.0	225.0
2020-10-14	16.7	184.0
2020-10-14	12.3	57.0
2020-10-14	13.0	91.0
2020-10-14	13.6	117.0
2020-10-14	14.3	138.0
2020-10-14	12.7	93.0
2020-10-14	15.4	172.0
2020-10-14	15.6	167.0
2020-10-14	14.6	138.0
2020-10-14	18.4	258.0
2020-10-14	16.1	189.0
2020-10-14	14.3	134.0
2020-10-14	14.4	42.0
2020-10-14	12.1	72.0
2020-10-14	11.6	66.0
2020-10-14	12.3	58.0
2020-10-14	12.4	68.0
2020-10-14	13.6	85.0
2020-10-14	15.6	121.0
2020-10-14	13.1	84.0
2020-10-14	13.5	99.0
2020-10-14	17.2	167.0
2020-10-14	13.4	92.0
2020-10-14	15.4	121.0
2020-10-14	14.1	93.0
2020-10-14	13.4	92.0
2020-10-14	15.0	106.0
2020-10-14	15.3	107.0
2020-10-14	12.8	67.0
2020-10-14	16.7	164.0
2020-10-14	15.7	112.0
2020-10-14	12.4	53.0
2020-10-14	11.3	47.0
2020-10-14	11.5	147.0
2020-10-14	15.1	95.0
2020-10-14	13.3	73.0
2020-10-14	15.6	130.0
2020-10-14	13.2	77.0
2020-10-14	16.4	168.0
2020-10-14	14.5	105.0
2020-10-14	15.2	116.0
2020-10-14	15.7	138.0
2020-10-14	14.9	107.0
2020-10-14	12.4	56.0
2020-10-14	18.6	317.0
2020-10-14	13.7	93.0
2020-10-14	14.4	131.0
2020-10-14	16.0	156.0
2020-10-14	14.2	111.0
2020-10-14	15.7	161.0
2020-10-14	17.3	220.0
2020-10-14	14.0	140.0
2020-10-21	13.1	72.0
2020-10-21	12.5	70.0
2020-10-21	12.5	62.0
2020-10-21	13.2	93.0
2020-10-21	12.9	90.0
2020-10-21	15.4	122.0
2020-10-21	14.4	121.0
2020-10-21	15.1	116.0
2020-10-21	13.0	89.0
2020-10-21	13.0	84.0
2020-10-21	14.6	109.0
2020-10-21	12.6	71.0
2020-10-21	11.8	56.0
2020-10-21	13.4	72.0
2020-10-21	12.7	78.0
2020-10-21	10.3	42.0
2020-10-21	10.5	33.0
2020-10-21	12.2	70.0
2020-10-21	11.5	55.0
2020-10-21	12.5	67.0
2020-10-21	10.0	36.0
2020-10-21	11.9	63.0
2020-10-21	12.6	60.0
2020-10-21	12.4	74.0
2020-10-21	13.5	87.0
2020-10-21	12.6	74.0
2020-10-21	12.3	70.0
2020-10-21	11.1	47.0
2020-10-21	9.5	30.0
2020-10-21	10.2	33.0
2020-10-21	12.9	53.0
2020-10-21	12.3	57.0
2020-10-21	11.1	41.0
2020-10-21	10.8	40.0
2020-10-21	11.3	46.0
2020-10-21	13.2	93.0
2020-10-21	13.8	114.0
2020-10-21	12.3	69.0
2020-10-21	14.4	117.0
2020-10-21	12.4	53.0
2020-10-21	12.5	80.0
2020-10-21	12.6	79.0
2020-10-21	11.1	52.0
2020-10-21	12.5	75.0
2020-10-21	12.0	62.0
2020-10-21	12.5	78.0
2020-10-21	14.2	97.0
2020-10-21	11.4	58.0
2020-10-21	12.5	72.0
2020-10-27	15.9	121.0
2020-10-27	12.8	64.0
2020-10-27	14.2	112.0
2020-10-27	15.8	122.0
2020-10-27	12.2	63.0
2020-10-27	17.9	194.0
2020-10-27	14.2	113.0
2020-10-27	16.9	183.0
2020-10-27	15.9	120.0
2020-10-27	13.7	110.0
2020-10-27	13.3	73.0
2020-10-27	15.2	110.0
2020-10-27	17.4	160.0
2020-10-27	15.9	152.0
2020-10-27	16.1	132.0
2020-10-27	13.7	74.0
2020-10-27	16.5	164.0
2020-10-27	17.1	208.0
2020-10-27	14.2	94.0
2020-10-28	16.8	166.0
2020-10-28	16.6	146.0
2020-10-28	13.6	82.0
2020-10-28	15.7	136.0
2020-10-28	15.4	138.0
2020-10-28	16.4	145.0
2020-10-28	15.9	142.0
2020-10-28	16.4	143.0
2020-10-28	16.5	175.0
2020-10-28	15.9	138.0
2020-10-28	16.0	143.0
2020-10-28	18.0	209.0
2020-10-28	20.0	217.0
2020-10-28	17.6	182.0
2020-10-28	14.4	97.0
2020-10-28	14.8	96.0
2020-10-28	13.0	80.0
2020-10-28	17.4	160.0
2020-10-28	15.8	125.0
2020-10-28	12.9	68.0
2020-10-28	15.2	114.0
2020-10-28	14.7	98.0
2020-10-28	14.2	103.0
2020-10-28	14.2	88.0
2020-10-28	16.0	111.0
2020-10-28	16.1	155.0
2020-10-28	17.9	261.0
2020-10-28	14.4	94.0
2020-10-28	16.0	142.0
2020-10-28	13.4	85.0
2020-10-28	15.0	111.0
2020-10-28	12.1	119.0
2020-10-28	17.2	159.0
2020-10-28	15.5	121.0
2020-10-28	15.0	103.0
2020-10-28	14.5	103.0
2020-10-28	15.4	114.0
2020-10-28	14.9	116.0
2020-10-28	17.1	182.0
2020-10-28	15.2	113.0
2020-10-28	11.7	56.0
2020-10-28	13.9	68.0
2020-10-28	17.5	182.0
2020-10-28	14.6	108.0
2020-10-28	15.5	105.0
2020-10-28	15.7	119.0
2020-10-28	14.6	106.0
2020-10-28	17.7	169.0
2020-10-28	17.6	208.0
2020-10-28	19.9	226.0
2020-10-28	18.6	246.0
2020-10-28	13.4	73.0
2020-10-28	13.6	79.0
2020-10-28	14.2	108.0
2020-10-28	17.1	153.0
2020-11-04	13.5	78.0
2020-11-04	10.9	45.0
2020-11-04	14.0	99.0
2020-11-04	12.5	77.0
2020-11-04	10.6	52.0
2020-11-04	11.8	61.0
2020-11-04	12.9	93.0
2020-11-04	13.8	99.0
2020-11-04	14.5	113.0
2020-11-04	11.6	67.0
2020-11-04	12.0	66.0
2020-11-04	12.6	82.0
2020-11-04	12.4	55.0
2020-11-04	14.2	91.0
2020-11-04	12.4	62.0
2020-11-04	12.3	51.0
2020-11-04	12.8	63.0
2020-11-04	13.0	55.0
2020-11-04	10.7	34.0
2020-11-04	13.4	68.0
2020-11-04	10.9	42.0
2020-11-04	12.5	53.0
2020-11-04	13.2	90.0
2020-11-04	13.2	62.0
2020-11-04	12.3	65.0
2020-11-04	11.6	42.0
2020-11-04	13.8	82.0
2020-11-04	13.3	69.0
2020-11-04	12.3	60.0
2020-11-04	12.9	65.0
2020-11-04	16.9	128.0
2020-11-04	11.9	66.0
2020-11-04	12.3	67.0
2020-11-04	14.3	109.0
2020-11-04	14.0	81.0
2020-11-04	13.4	87.0
2020-11-04	15.1	115.0
2020-11-04	12.6	71.0
2020-11-04	12.7	59.0
2020-11-04	13.1	78.0
2020-11-04	14.7	110.0
2020-11-04	12.6	70.0
2020-11-04	15.0	119.0
2020-11-04	14.5	111.0
2020-11-04	12.7	75.0
2020-11-04	12.7	78.0
2020-11-04	12.1	68.0
2020-11-04	12.5	64.0
2020-11-04	14.7	102.0
2020-11-04	13.4	90.0
2020-11-04	12.3	68.0
2020-11-18	18.3	192.0
2020-11-18	16.5	167.0
2020-11-18	14.6	100.0
2020-11-18	18.3	225.0
2020-11-18	18.4	255.0
2020-11-18	10.7	43.0
2020-11-18	19.7	286.0
2020-11-18	14.3	97.0
2020-11-18	17.3	159.0
2020-11-18	15.6	114.0
2020-11-18	12.1	57.0
2020-11-18	18.9	188.0
2020-11-18	12.2	59.0
2020-11-18	16.9	131.0
2020-11-18	16.8	150.0
2020-11-18	15.7	141.0
2020-11-18	15.9	128.0
2020-11-18	13.3	67.0
2020-11-18	15.6	116.0
2020-11-18	17.0	165.0
2020-11-18	19.2	246.0
2020-11-18	15.1	109.0
2020-11-18	16.3	148.0
2020-11-18	14.6	106.0
2020-11-18	17.4	160.0
2020-11-18	17.2	153.0
2020-11-18	16.8	177.0
2020-11-18	16.4	139.0
2020-11-18	16.6	195.0
[truncated: 16,792 more rows]
